# Supplementary material for: Learning in Transcriptional Network Models: Computational Discovery of Pathway-Level Memory and Effective Interventions
Source: Int J Mol Sci. 2022 Dec 23;24(1):285. doi: 10.3390/ijms24010285 (PMC9820177; doi:10.3390/ijms24010285)
Supplement: Supplementary file 1 [file ijms-24-00285-s001.zip]

Archive with 1 entries (1 files):
- ijms-1976523-supplementary.pdf
